# Supplementary material for: White Lupin Genomic Selection for Adaptation to Drought or Moderately Calcareous Soil: A Proof-of-Concept Study
Source: Int J Mol Sci. 2026 Apr 30;27(9):4057. doi: 10.3390/ijms27094057 (PMC13163514; doi:10.3390/ijms27094057)
Supplement: Supplementary file 1 [file ijms-27-04057-s001.zip]

Archive with 2 entries (2 files):
- Supplementary data set.xlsx
- Supplementary Material.pdf
