# Supplementary material for: White Lupin Genomic Selection for Adaptation to Drought or Moderately Calcareous Soil: A Proof-of-Concept Study
Source: Int J Mol Sci. 2026 Apr 30;27(9):4057. doi: 10.3390/ijms27094057 (PMC13163514; doi:10.3390/ijms27094057)
Supplement: Supplementary file 1 [file ijms-27-04057-s001.zip › Supplementary data set.xlsx]

## Sheet: data
plot	soil	stress	env	block	genotype	flo_apr1	mat_apr1	pla_hei	yld_tha	straw_tha	biom_tha	hi	seed_wei	material	Sel_trait	Sel_type	Rank
1	CL	NS	CL_NS	1	1_46	18	92	94	2.8943	3.42593	6.32023	0.457943	0.355	Line	Drought	GS	Bottom
2	CL	NS	CL_NS	1	5_65	17	90	82	3.94081	3.88889	7.82969	0.503315	0.317	Line	Drought	GS	Top
3	CL	NS	CL_NS	1	73_b	14	89	80	4.57939	4.16667	8.74606	0.523595	0.40734	Ecotype	Drought	PS	Top
4	CL	NS	CL_NS	1	12_c	15	93	75.3333	2.72738	4.35185	7.07923	0.385265	0.328	Ecotype	Drought	GS	Bottom
5	CL	NS	CL_NS	1	5_06	17	91	78.6667	3.148	3.33333	6.48134	0.485703	0.355	Line	Drought	PS	Top
6	CL	NS	CL_NS	1	33_d	15	89	80.3333	3.26	3.11	6.37	0.511774	0.367	Ecotype	Drought	GS	Middle
7	CL	NS	CL_NS	1	1_53	17	92	66.5	2.28635	2.40741	4.69376	0.487105	0.317	Line	Lime	GS	Bottom
8	CL	NS	CL_NS	1	11_53	16	90	74.5	2.8857	2.87037	5.75608	0.501332	0.337	Line	Lime	GS	Top
9	CL	NS	CL_NS	1	5_32	16	92	70.3333	2.19026	2.40741	4.59767	0.476385	0.324	Line	Lime	GS	Middle
10	CL	NS	CL_NS	1	8_02	18	90	84.25	3.40656	3.42593	6.83248	0.498582	0.27621	Line	Lime	PS	Top
11	CL	NS	CL_NS	1	16_84	20	91	105	5.23947	6.2963	11.5358	0.454193	0.446	Line	Drought	GS	Middle
12	CL	NS	CL_NS	1	68_c	15	94	97.6667	4.09304	7.68519	11.7782	0.347509	0.334	Ecotype	Drought	GS	Top
13	CL	NS	CL_NS	2	11_53	14	89	82	2.25444	2.68519	4.93962	0.456398	0.33	Line	Lime	GS	Top
14	CL	NS	CL_NS	2	73_b	14	88	89.3333	5.13567	5.18519	10.3209	0.497601	0.26319	Ecotype	Drought	PS	Top
15	CL	NS	CL_NS	2	5_32	15	91	85.3333	2.77333	3.61111	6.38444	0.434389	0.313	Line	Lime	GS	Middle
16	CL	NS	CL_NS	2	33_d	15	88	97.25	3.47472	4.16667	7.64139	0.454724	0.295	Ecotype	Drought	GS	Middle
17	CL	NS	CL_NS	2	1_46	18	92	112	2.68418	4.44444	7.12862	0.376535	0.327	Line	Drought	GS	Bottom
18	CL	NS	CL_NS	2	68_c	14	93	102	2.60937	6.2037	8.81308	0.29608	0.331	Ecotype	Drought	GS	Top
19	CL	NS	CL_NS	2	1_53	16	93	94.5	2.21	3.11	5.32	0.415414	0.282	Line	Lime	GS	Bottom
20	CL	NS	CL_NS	2	8_02	17	90	94	3.21794	3.05556	6.2735	0.512942	0.244	Line	Lime	PS	Top
21	CL	NS	CL_NS	2	5_06	16	91	99	3.1642	4.25926	7.42346	0.426243	0.319	Line	Drought	PS	Top
22	CL	NS	CL_NS	2	16_84	21	92	110.5	4.58111	6.38889	10.97	0.417604	0.37665	Line	Drought	GS	Middle
23	CL	NS	CL_NS	2	12_c	16	93	94	2.43244	5.64815	8.08059	0.301023	0.311	Ecotype	Drought	GS	Bottom
24	CL	NS	CL_NS	2	5_65	19	90	94.6667	3.35649	3.7037	7.0602	0.475411	0.335	Line	Drought	GS	Top
25	CL	NS	CL_NS	3	16_84	21	91	113	5.42874	7.12963	12.5584	0.432281	0.448	Line	Drought	GS	Middle
26	CL	NS	CL_NS	3	8_02	15	90	99.6667	2.72369	3.7037	6.4274	0.423763	0.303	Line	Lime	PS	Top
27	CL	NS	CL_NS	3	1_53	17	94	93.3333	2.22	2.72	4.94	0.449393	0.282	Line	Lime	GS	Bottom
28	CL	NS	CL_NS	3	1_46	19	93	111	4.09	5.52	9.61	0.425598	0.324	Line	Drought	GS	Bottom
29	CL	NS	CL_NS	3	11_53	14	90	96.25	3.98867	4.35185	8.34052	0.478228	0.34317	Line	Lime	GS	Top
30	CL	NS	CL_NS	3	5_32	15	92	95.6667	2.70012	3.42593	6.12604	0.440761	0.331	Line	Lime	GS	Middle
31	CL	NS	CL_NS	3	68_c	16	91	102.333	3.25301	7.96296	11.216	0.290034	0.337	Ecotype	Drought	GS	Top
32	CL	NS	CL_NS	3	33_d	17	89	103	5.34	6.04	11.38	0.469244	0.3	Ecotype	Drought	GS	Middle
33	CL	NS	CL_NS	3	5_65	17	90	98.75	4.29839	4.62963	8.92802	0.48145	0.312	Line	Drought	GS	Top
34	CL	NS	CL_NS	3	5_06	16	91	94	3.9835	4.53704	8.52054	0.467517	0.33108	Line	Drought	PS	Top
35	CL	NS	CL_NS	3	73_b	14	90	93.6667	4.08511	3.98148	8.06659	0.506423	0.29295	Ecotype	Drought	PS	Top
36	CL	NS	CL_NS	3	12_c	16	93	100.333	4.09338	7.40741	11.5008	0.355922	0.338	Ecotype	Drought	GS	Bottom
37	CL	NS	CL_NS	4	1_53	16	94	100.667	1.92942	2.59259	4.52201	0.426673	0.299	Line	Lime	GS	Bottom
38	CL	NS	CL_NS	4	5_06	17	92	91.6667	3.31356	3.51852	6.83208	0.485	0.341	Line	Drought	PS	Top
39	CL	NS	CL_NS	4	11_53	15	90	85.3333	2.93179	3.14815	6.07994	0.482207	0.322	Line	Lime	GS	Top
40	CL	NS	CL_NS	4	12_c	16	93	88.6667	3.17447	6.85185	10.0263	0.316613	0.328	Ecotype	Drought	GS	Bottom
41	CL	NS	CL_NS	4	33_d	16	91	94.6667	3.5219	3.7037	7.2256	0.487419	0.363	Ecotype	Drought	GS	Middle
42	CL	NS	CL_NS	4	68_c	15	95	94	3.58186	6.94444	10.5263	0.340277	0.347	Ecotype	Drought	GS	Top
43	CL	NS	CL_NS	4	5_65	17	91	86.5	4.97027	4.81481	9.78508	0.507943	0.322	Line	Drought	GS	Top
44	CL	NS	CL_NS	4	8_02	16	91	87	3.53889	3.51852	7.05741	0.501443	0.325	Line	Lime	PS	Top
45	CL	NS	CL_NS	4	1_46	18	95	88	3.02	3.74	6.76	0.446746	0.337	Line	Drought	GS	Bottom
46	CL	NS	CL_NS	4	73_b	13	93	72.25	4.02828	3.51852	7.5468	0.533773	0.35805	Ecotype	Drought	PS	Top
47	CL	NS	CL_NS	4	5_32	15	91	78.6667	3.24467	3.33333	6.578	0.49326	0.33573	Line	Lime	GS	Middle
48	CL	NS	CL_NS	4	16_84	20	92	106.75	5.3878	6.2037	11.5915	0.464806	0.455	Line	Drought	GS	Middle
49	SL	ST	SL_ST	1	5_65	14	77	96.3333	4.2841	5	9.2841	0.461445	0.346	Line	Drought	GS	Top
50	SL	ST	SL_ST	1	68_c	14	74	104.667	4.55183	5.18519	9.73702	0.467477	0.27621	Ecotype	Drought	GS	Top
51	SL	ST	SL_ST	1	16_84	19	80	116.667	3.34566	5.09259	8.43826	0.396488	0.448	Line	Drought	GS	Middle
52	SL	ST	SL_ST	1	1_46	17	79	98.3333	2.7315	3.61111	6.34261	0.430659	0.42	Line	Drought	GS	Bottom
53	SL	ST	SL_ST	1	1_53	17	80	92.3333	2.08811	2.68519	4.77329	0.437457	0.323	Line	Lime	GS	Bottom
54	SL	ST	SL_ST	1	8_02	16	76	95.3333	3.1184	4.16667	7.28507	0.428054	0.367	Line	Lime	PS	Top
55	SL	ST	SL_ST	1	5_32	16	79	102	3.37518	3.61111	6.98629	0.483115	0.352	Line	Lime	GS	Middle
56	SL	ST	SL_ST	1	5_06	14	76	94	3.4674	3.7037	7.17111	0.483524	0.327	Line	Drought	PS	Top
57	SL	ST	SL_ST	1	73_b	14	73	98.75	3.8865	3.51852	7.40502	0.524847	0.218	Ecotype	Drought	PS	Top
58	SL	ST	SL_ST	1	12_c	16	75	98	2.95251	3.7037	6.65622	0.443572	0.273	Ecotype	Drought	GS	Bottom
59	SL	ST	SL_ST	1	33_d	15	76	103.75	4.05145	4.16667	8.21811	0.49299	0.314	Ecotype	Drought	GS	Middle
60	SL	ST	SL_ST	1	11_53	14	77	96	3.40193	4.16667	7.5686	0.44948	0.365	Line	Lime	GS	Top
61	SL	ST	SL_ST	2	16_84	19	80	106.75	4.1823	5.64815	9.83045	0.425443	0.434	Line	Drought	GS	Middle
62	SL	ST	SL_ST	2	1_53	16	82	99.5	2.66575	3.51852	6.18426	0.431053	0.318	Line	Lime	GS	Bottom
63	SL	ST	SL_ST	2	5_65	15	78	100	5.33717	5.92593	11.2631	0.473863	0.34224	Line	Drought	GS	Top
64	SL	ST	SL_ST	2	8_02	15	76	105.667	3.20565	4.35185	7.5575	0.424168	0.372	Line	Lime	PS	Top
65	SL	ST	SL_ST	2	73_b	14	73	97.25	4.62589	4.62963	9.25552	0.499798	0.2418	Ecotype	Drought	PS	Top
66	SL	ST	SL_ST	2	5_32	15	77	105	3.48028	4.53704	8.01732	0.434095	0.347	Line	Lime	GS	Middle
67	SL	ST	SL_ST	2	11_53	14	76	99.6667	2.7866	3.51852	6.30512	0.441958	0.357	Line	Lime	GS	Top
68	SL	ST	SL_ST	2	12_c	15	75	96	3.73616	4.53704	8.2732	0.451598	0.26	Ecotype	Drought	GS	Bottom
69	SL	ST	SL_ST	2	68_c	14	74	107.333	4.53633	5.37037	9.9067	0.457905	0.28923	Ecotype	Drought	GS	Top
70	SL	ST	SL_ST	2	33_d	16	76	111	4.0553	4.35185	8.40715	0.482363	0.305	Ecotype	Drought	GS	Middle
71	SL	ST	SL_ST	2	1_46	18	83	112	2.4422	3.51852	5.96072	0.409716	0.401	Line	Drought	GS	Bottom
72	SL	ST	SL_ST	2	5_06	15	77	99.25	4.8515	5.18519	10.0367	0.483377	0.31713	Line	Drought	PS	Top
73	SL	ST	SL_ST	3	5_32	17	78	102.25	2.67684	3.42593	6.10277	0.438628	0.345	Line	Lime	GS	Middle
74	SL	ST	SL_ST	3	33_d	17	75	111.667	4.51024	5.09259	9.60283	0.469678	0.318	Ecotype	Drought	GS	Middle
75	SL	ST	SL_ST	3	16_84	20	79	114.5	2.7157	4.16667	6.88237	0.394588	0.446	Line	Drought	GS	Middle
76	SL	ST	SL_ST	3	73_b	13	73	112.667	4.98411	4.90741	9.89152	0.503877	0.22599	Ecotype	Drought	PS	Top
77	SL	ST	SL_ST	3	68_c	17	75	108	4.47606	4.62963	9.10569	0.491567	0.26598	Ecotype	Drought	GS	Top
78	SL	ST	SL_ST	3	5_65	16	77	108.667	4.51524	5.55556	10.0708	0.44835	0.338	Line	Drought	GS	Top
79	SL	ST	SL_ST	3	11_53	14	76	106.333	3.46449	4.07407	7.53857	0.459569	0.343	Line	Lime	GS	Top
80	SL	ST	SL_ST	3	8_02	16	75	100	3.02	4.12	7.14	0.422969	0.362	Line	Lime	PS	Top
81	SL	ST	SL_ST	3	12_c	15	74	97.6667	3.88	4.6	8.48	0.457547	0.265	Ecotype	Drought	GS	Bottom
82	SL	ST	SL_ST	3	1_53	17	80	101.333	1.77365	2.31481	4.08846	0.433818	0.311	Line	Lime	GS	Bottom
83	SL	ST	SL_ST	3	5_06	14	76	106	4.69	5.23	9.92	0.472782	0.3255	Line	Drought	PS	Top
84	SL	ST	SL_ST	3	1_46	18	79	108.333	2.64313	3.7037	6.34684	0.416449	0.387	Line	Drought	GS	Bottom
85	SL	ST	SL_ST	4	11_53	15	76	98.6667	3.45852	4.25926	7.71778	0.448124	0.341	Line	Lime	GS	Top
86	SL	ST	SL_ST	4	73_b	15	73	93.5	4.11094	3.88889	7.99982	0.513878	0.223	Ecotype	Drought	PS	Top
87	SL	ST	SL_ST	4	68_c	15	75	96	4.16272	4.16667	8.32938	0.499763	0.265	Ecotype	Drought	GS	Top
88	SL	ST	SL_ST	4	12_c	15	75	89	3.54264	4.35185	7.89449	0.448748	0.315	Ecotype	Drought	GS	Bottom
89	SL	ST	SL_ST	4	33_d	14	75	102.25	4.04033	4.62963	8.66996	0.466015	0.32178	Ecotype	Drought	GS	Middle
90	SL	ST	SL_ST	4	16_84	19	79	108.333	3.17778	4.35185	7.52963	0.422036	0.429	Line	Drought	GS	Middle
91	SL	ST	SL_ST	4	5_32	15	78	106.75	4.72469	5.18519	9.90988	0.476766	0.344	Line	Lime	GS	Middle
92	SL	ST	SL_ST	4	1_46	18	80	106	3.55	4.48	8.03	0.442092	0.378	Line	Drought	GS	Bottom
93	SL	ST	SL_ST	4	8_02	15	75	100.25	3.9	4.59	8.49	0.459364	0.361	Line	Lime	PS	Top
94	SL	ST	SL_ST	4	1_53	17	81	101.333	2.29279	2.96296	5.25575	0.436244	0.32	Line	Lime	GS	Bottom
95	SL	ST	SL_ST	4	5_65	16	77	103	4.45642	5.09259	9.54901	0.466689	0.334	Line	Drought	GS	Top
96	SL	ST	SL_ST	4	5_06	14	76	101.667	4.16	4.49	8.65	0.480925	0.344	Line	Drought	PS	Top
97	CL	ST	CL_ST	1	5_32	14	83	66	2.5585	2.5	5.0585	0.505782	0.33	Line	Lime	GS	Middle
98	CL	ST	CL_ST	1	5_06	14	81	69	2.4237	2.03704	4.46073	0.54334	0.299	Line	Drought	PS	Top
99	CL	ST	CL_ST	1	33_d	13	80	79.75	4.25617	3.51852	7.77469	0.547439	0.268	Ecotype	Drought	GS	Middle
100	CL	ST	CL_ST	1	1_46	17	84	75.3333	3.02343	3.05556	6.07898	0.497357	0.328	Line	Drought	GS	Bottom
101	CL	ST	CL_ST	1	1_53	16	84	66.3333	2.13895	1.85185	3.9908	0.53597	0.295	Line	Lime	GS	Bottom
102	CL	ST	CL_ST	1	5_65	17	82	61.75	2.47614	1.94444	4.42058	0.560138	0.307	Line	Drought	GS	Top
103	CL	ST	CL_ST	1	68_c	14	85	79.6667	2.72353	3.7037	6.42723	0.423748	0.326	Ecotype	Drought	GS	Top
104	CL	ST	CL_ST	1	11_53	15	80	60.25	2.12723	1.94444	4.07167	0.522445	0.334	Line	Lime	GS	Top
105	CL	ST	CL_ST	1	73_b	13	79	69.25	2.77353	1.85185	4.62538	0.599633	0.308	Ecotype	Drought	PS	Top
106	CL	ST	CL_ST	1	16_84	20	85	87	2.72593	3.03922	5.76514	0.472829	0.398	Line	Drought	GS	Middle
107	CL	ST	CL_ST	1	8_02	17	81	71.75	1.86796	2.03704	3.90499	0.478351	0.324	Line	Lime	PS	Top
108	CL	ST	CL_ST	1	12_c	15	82	68.3333	2.82461	3.33333	6.15795	0.458694	0.318	Ecotype	Drought	GS	Bottom
109	CL	ST	CL_ST	2	11_53	15	80	71.5	2.26183	1.85185	4.11368	0.549831	0.312	Line	Lime	GS	Top
110	CL	ST	CL_ST	2	68_c	14	81	83	2.85089	3.42593	6.27682	0.454194	0.323	Ecotype	Drought	GS	Top
111	CL	ST	CL_ST	2	16_84	20	83	76.6667	2.36517	2.59259	4.95776	0.477064	0.416	Line	Drought	GS	Middle
112	CL	ST	CL_ST	2	1_46	18	84	73.75	2.18148	2.12963	4.31111	0.506014	0.342	Line	Drought	GS	Bottom
113	CL	ST	CL_ST	2	5_32	15	83	64.3333	2.03638	2.77778	4.81415	0.422998	0.316	Line	Lime	GS	Middle
114	CL	ST	CL_ST	2	5_65	17	83	68	2.54	2.35	4.89	0.519427	0.3	Line	Drought	GS	Top
115	CL	ST	CL_ST	2	1_53	16	84	66.5	1.7411	1.66667	3.40777	0.510922	0.293	Line	Lime	GS	Bottom
116	CL	ST	CL_ST	2	73_b	14	82	67.25	2.60578	2.22222	4.828	0.539722	0.34	Ecotype	Drought	PS	Top
117	CL	ST	CL_ST	2	12_c	16	82	64.3333	2.99196	3.05556	6.04752	0.494742	0.293	Ecotype	Drought	GS	Bottom
118	CL	ST	CL_ST	2	33_d	16	83	80.3333	3.27394	2.77778	6.05172	0.540994	0.31155	Ecotype	Drought	GS	Middle
119	CL	ST	CL_ST	2	8_02	16	85	74.25	1.6935	1.66667	3.36016	0.503992	0.311	Line	Lime	PS	Top
120	CL	ST	CL_ST	2	5_06	16	83	71.3333	2.7907	2.12963	4.92032	0.567177	0.339	Line	Drought	PS	Top
121	CL	ST	CL_ST	3	1_53	16	85	71.6667	2.27349	2.03704	4.31053	0.527428	0.292	Line	Lime	GS	Bottom
122	CL	ST	CL_ST	3	16_84	21	84	95	3.72852	3.88889	7.61741	0.489474	0.45	Line	Drought	GS	Middle
123	CL	ST	CL_ST	3	5_06	15	83	67.3333	2.71656	2.31481	5.03138	0.539924	0.316	Line	Drought	PS	Top
124	CL	ST	CL_ST	3	5_32	15	84	67.3333	1.2341	1.2037	2.43781	0.506235	0.33	Line	Lime	GS	Middle
125	CL	ST	CL_ST	3	12_c	16	83	61.6667	2.635	2.68519	5.32019	0.495284	0.30876	Ecotype	Drought	GS	Bottom
126	CL	ST	CL_ST	3	5_65	17	83	72.3333	3.49	3.2	6.69	0.521674	0.306	Line	Drought	GS	Top
127	CL	ST	CL_ST	3	73_b	13	78	69.6667	3.41397	2.59259	6.00656	0.568373	0.281	Ecotype	Drought	PS	Top
128	CL	ST	CL_ST	3	33_d	15	82	71.5	3.51068	2.96296	6.47365	0.542304	0.31	Ecotype	Drought	GS	Middle
129	CL	ST	CL_ST	3	11_53	14	81	73	2.35267	2.12963	4.4823	0.524881	0.337	Line	Lime	GS	Top
130	CL	ST	CL_ST	3	1_46	17	83	81.25	2.39133	2.31481	4.70614	0.508129	0.35	Line	Drought	GS	Bottom
131	CL	ST	CL_ST	3	68_c	14	83	80.3333	2.29572	3.42593	5.72165	0.401234	0.32085	Ecotype	Drought	GS	Top
132	CL	ST	CL_ST	3	8_02	17	86	78.6667	2.4682	2.77778	5.24598	0.470494	0.273	Line	Lime	PS	Top
133	CL	ST	CL_ST	4	8_02	15	86	75	2.29518	2.59259	4.88778	0.469576	0.308	Line	Lime	PS	Top
134	CL	ST	CL_ST	4	1_46	18	85	75.3333	2.34916	2.22222	4.57138	0.513884	0.335	Line	Drought	GS	Bottom
135	CL	ST	CL_ST	4	1_53	16	85	63.6667	2.34322	2.03704	4.38026	0.53495	0.298	Line	Lime	GS	Bottom
136	CL	ST	CL_ST	4	68_c	14	84	83.6667	2.67866	3.7963	6.47495	0.413695	0.32	Ecotype	Drought	GS	Top
137	CL	ST	CL_ST	4	33_d	15	81	78.3333	2.94335	2.68519	5.62853	0.522933	0.309	Ecotype	Drought	GS	Middle
138	CL	ST	CL_ST	4	73_b	14	82	74.6667	2.76072	2.03704	4.79776	0.575419	0.28272	Ecotype	Drought	PS	Top
139	CL	ST	CL_ST	4	16_84	21	83	86	3.27534	3.33333	6.60868	0.495613	0.426	Line	Drought	GS	Middle
140	CL	ST	CL_ST	4	12_c	15	82	69.5	3.71549	3.88889	7.60438	0.488599	0.301	Ecotype	Drought	GS	Bottom
141	CL	ST	CL_ST	4	11_53	14	82	64.6667	3.16506	2.77778	5.94284	0.532584	0.32	Line	Lime	GS	Top
142	CL	ST	CL_ST	4	5_32	14	84	64.5	1.57994	1.48148	3.06142	0.516081	0.312	Line	Lime	GS	Middle
143	CL	ST	CL_ST	4	5_06	14	82	63.3333	2.45888	2.03704	4.49592	0.546914	0.328	Line	Drought	PS	Top
144	CL	ST	CL_ST	4	5_65	16	83	68.5	2.91904	2.40741	5.32645	0.548028	0.326	Line	Drought	GS	Top
145	SL	NS	SL_NS	1	1_46	18	84	108.75	4.22501	5.27778	9.50279	0.444608	0.418	Line	Drought	GS	Bottom
146	SL	NS	SL_NS	1	68_c	15	78	99.6667	4.66911	5.18519	9.8543	0.473815	0.311	Ecotype	Drought	GS	Top
147	SL	NS	SL_NS	1	5_32	16	82	107.333	3.42054	4.07407	7.49461	0.456399	0.337	Line	Lime	GS	Middle
148	SL	NS	SL_NS	1	5_65	16	80	97.3333	4.79997	5.46296	10.2629	0.4677	0.354	Line	Drought	GS	Top
149	SL	NS	SL_NS	1	11_53	14	80	100.667	4.18844	4.72222	8.91067	0.470048	0.39897	Line	Lime	GS	Top
150	SL	NS	SL_NS	1	12_c	15	79	95.6667	3.96384	5.09259	9.05644	0.437683	0.31	Ecotype	Drought	GS	Bottom
151	SL	NS	SL_NS	1	73_b	13	76	103.667	5.99904	5.18519	11.1842	0.536384	0.28	Ecotype	Drought	PS	Top
152	SL	NS	SL_NS	1	16_84	19	82	116.333	4.35871	5.74074	10.0995	0.431579	0.425	Line	Drought	GS	Middle
153	SL	NS	SL_NS	1	5_06	16	81	103.667	3.40897	3.88889	7.29786	0.467119	0.366	Line	Drought	PS	Top
154	SL	NS	SL_NS	1	33_d	16	80	110	5.37359	5.37037	10.744	0.50015	0.334	Ecotype	Drought	GS	Middle
155	SL	NS	SL_NS	1	1_53	19	85	110.5	1.69753	2.68519	4.38272	0.387324	0.264	Line	Lime	GS	Bottom
156	SL	NS	SL_NS	1	8_02	15	84	110	2.45	4.12	6.57	0.372907	0.32	Line	Lime	PS	Top
157	SL	NS	SL_NS	2	5_65	17	82	98.3333	4.6543	5.74074	10.395	0.447742	0.356	Line	Drought	GS	Top
158	SL	NS	SL_NS	2	73_b	13	75	101.333	4.88422	4.35185	9.23607	0.52882	0.25668	Ecotype	Drought	PS	Top
159	SL	NS	SL_NS	2	5_06	15	80	104.333	3.74306	3.98148	7.72454	0.484567	0.386	Line	Drought	PS	Top
160	SL	NS	SL_NS	2	68_c	14	77	108	4.9873	5.55556	10.5429	0.47305	0.298	Ecotype	Drought	GS	Top
161	SL	NS	SL_NS	2	33_d	16	80	111.25	5.77458	5.46296	11.2375	0.513865	0.358	Ecotype	Drought	GS	Middle
162	SL	NS	SL_NS	2	1_53	16	84	100	2.57093	3.51852	6.08945	0.422195	0.301	Line	Lime	GS	Bottom
163	SL	NS	SL_NS	2	11_53	14	82	100	4.55614	5.18519	9.74133	0.467713	0.371	Line	Lime	GS	Top
164	SL	NS	SL_NS	2	8_02	16	80	109.667	2.45978	3.51852	5.97829	0.411451	0.368	Line	Lime	PS	Top
165	SL	NS	SL_NS	2	16_84	19	82	120.333	5.30646	6.94444	12.2509	0.433148	0.449	Line	Drought	GS	Middle
166	SL	NS	SL_NS	2	5_32	15	83	106.333	4.2653	5.37037	9.63567	0.442657	0.369	Line	Lime	GS	Middle
167	SL	NS	SL_NS	2	12_c	16	76	91.25	5.08071	5.18519	10.2659	0.494911	0.291	Ecotype	Drought	GS	Bottom
168	SL	NS	SL_NS	2	1_46	18	85	108.667	3.47122	5.09259	8.56381	0.405335	0.37	Line	Drought	GS	Bottom
169	SL	NS	SL_NS	3	1_53	17	85	121.333	3.35404	6.01852	9.37256	0.357857	0.321	Line	Lime	GS	Bottom
170	SL	NS	SL_NS	3	73_b	14	75	107	5.70985	4.81481	10.5247	0.542521	0.251	Ecotype	Drought	PS	Top
171	SL	NS	SL_NS	3	16_84	20	83	117	4.88584	6.57407	11.4599	0.426342	0.432	Line	Drought	GS	Middle
172	SL	NS	SL_NS	3	8_02	20	86	112	2.27	3.87	6.14	0.369707	0.234	Line	Lime	PS	Top
173	SL	NS	SL_NS	3	68_c	15	78	112.333	6.4951	7.27	13.7651	0.471853	0.30969	Ecotype	Drought	GS	Top
174	SL	NS	SL_NS	3	5_06	15	82	113.667	5.53469	7.03704	12.5717	0.440249	0.344	Line	Drought	PS	Top
175	SL	NS	SL_NS	3	5_32	16	84	112.333	4.23993	5.46296	9.70289	0.436976	0.337	Line	Lime	GS	Middle
176	SL	NS	SL_NS	3	11_53	14	83	112	4.16641	5.37037	9.53678	0.436878	0.403	Line	Lime	GS	Top
177	SL	NS	SL_NS	3	12_c	14	78	106.333	3.81562	5.83333	9.64896	0.395444	0.297	Ecotype	Drought	GS	Bottom
178	SL	NS	SL_NS	3	5_65	17	82	103.25	4.00508	5	9.00508	0.444758	0.345	Line	Drought	GS	Top
179	SL	NS	SL_NS	3	33_d	15	79	109	5.52721	5.27778	10.805	0.511542	0.321	Ecotype	Drought	GS	Middle
180	SL	NS	SL_NS	3	1_46	18	86	130.333	4.37099	5.83333	10.2043	0.428347	0.388	Line	Drought	GS	Bottom
181	SL	NS	SL_NS	4	5_32	16	83	120	5.00345	6.57407	11.5775	0.432169	0.327	Line	Lime	GS	Middle
182	SL	NS	SL_NS	4	16_84	20	83	125	4.49295	6.75926	11.2522	0.399295	0.462	Line	Drought	GS	Middle
183	SL	NS	SL_NS	4	33_d	15	80	111.333	4.82188	4.90741	9.72929	0.495605	0.35	Ecotype	Drought	GS	Middle
184	SL	NS	SL_NS	4	68_c	15	81	111	5.64194	7.03704	12.679	0.444984	0.293	Ecotype	Drought	GS	Top
185	SL	NS	SL_NS	4	8_02	17	85	121.75	2.09	3.56	5.65	0.369912	0.299	Line	Lime	PS	Top
186	SL	NS	SL_NS	4	1_53	17	86	110.333	2.90028	4.72222	7.62251	0.38049	0.29	Line	Lime	GS	Bottom
187	SL	NS	SL_NS	4	5_06	16	82	108.75	4.92433	5.27778	10.2021	0.482678	0.354	Line	Drought	PS	Top
188	SL	NS	SL_NS	4	11_53	14	82	119	4.00092	5.09259	9.09351	0.439975	0.381	Line	Lime	GS	Top
189	SL	NS	SL_NS	4	73_b	14	76	99	5.73844	4.81481	10.5533	0.54376	0.24924	Ecotype	Drought	PS	Top
190	SL	NS	SL_NS	4	12_c	17	79	95.3333	4.1467	4.90741	9.05411	0.457991	0.269	Ecotype	Drought	GS	Bottom
191	SL	NS	SL_NS	4	1_46	18	85	113	4.53994	5.74074	10.2807	0.441599	0.357	Line	Drought	GS	Bottom
192	SL	NS	SL_NS	4	5_65	16	82	104.333	3.96884	4.81481	8.78365	0.451844	0.324	Line	Drought	GS	Top
